# Supplementary material for: The Role of Carbohydrate Intake on the Gut Microbiome: A Weight of Evidence Systematic Review
Source: Microorganisms. 2023 Jun 30;11(7):1728. doi: 10.3390/microorganisms11071728 (PMC10385781; doi:10.3390/microorganisms11071728)
Supplement: Supplementary file 1 [file microorganisms-11-01728-s001.zip]

Archive with 1 entries (1 files):
- microorganisms-2450290-supplementary.pdf
